# Supplementary material for: Combination Therapy Is Not Associated with Decreased Mortality in Infectious Endocarditis: A Systematic Review and Meta-Analysis
Source: Microorganisms. 2024 Nov 2;12(11):2226. doi: 10.3390/microorganisms12112226 (PMC11596167; doi:10.3390/microorganisms12112226)
Supplement: Supplementary file 1 [file microorganisms-12-02226-s001.zip]

Archive with 1 entries (1 files):
- microorganisms-3264695-supplementary.pdf
